# Supplementary material for: ﻿Lysimachiafenghwaiana (Primulaceae), a new species from Hunan Province, China
Source: PhytoKeys. 2023 Feb 24;220:75–82. doi: 10.3897/phytokeys.220.99556 (PMC10196811; doi:10.3897/phytokeys.220.99556)
Supplement: XML Treatment for Lysimachia fenghwaiana [file phytokeys.220.99556-treatment1.xml]

<!DOCTYPE tp:taxon-treatment
  PUBLIC "-//TaxonX//DTD Taxonomic Treatment Publishing DTD v0 20100105//EN" "tax-treatment-NSO.dtd">
<tp:taxon-treatment xmlns:tp="http://www.plazi.org/taxpub"><tp:treatment-meta><kwd-group><label>Taxon classification</label><kwd>
              <named-content content-type="kingdom">Plantae</named-content>
            </kwd><kwd>
              <named-content content-type="order">Ericales</named-content>
            </kwd><kwd>
              <named-content content-type="family">Primulaceae</named-content>
            </kwd></kwd-group><mixed-citation publication-type="journal"><person-group><name><surname>Yan</surname><given-names>Hai-Fei</given-names></name><name><surname>Li</surname><given-names>Jia-Xiang</given-names></name><name><surname>Liu</surname><given-names>Tong-Jian</given-names></name><name><surname>Hao</surname><given-names>Gang</given-names></name></person-group><article-title>﻿<italic><tp:taxon-name><tp:taxon-name-part taxon-name-part-type="genus" reg="Lysimachia">Lysimachia</tp:taxon-name-part><tp:taxon-name-part taxon-name-part-type="species" reg="fenghwaiana">fenghwaiana</tp:taxon-name-part></tp:taxon-name></italic> (<tp:taxon-name><tp:taxon-name-part taxon-name-part-type="family">Primulaceae</tp:taxon-name-part></tp:taxon-name>), a new species from Hunan Province, China</article-title><source>PhytoKeys</source><day>24</day><month>02</month><year>2023</year><volume>220</volume><fpage>75</fpage><lpage>82</lpage><pub-id pub-id-type="doi">10.3897/phytokeys.220.99556</pub-id></mixed-citation></tp:treatment-meta><tp:nomenclature><label>﻿</label><tp:taxon-name>
            <object-id xmlns:xlink="http://www.w3.org/1999/xlink" content-type="arpha" xlink:type="simple">97C37148-213C-5359-A0FC-80BD4F3E4081</object-id>
            <tp:taxon-name-part taxon-name-part-type="genus" reg="Lysimachia">Lysimachia</tp:taxon-name-part>
            <tp:taxon-name-part taxon-name-part-type="species" reg="fenghwaiana">fenghwaiana</tp:taxon-name-part>
            <object-id xmlns:xlink="http://www.w3.org/1999/xlink" content-type="ipni" xlink:type="simple">urn:lsid:ipni.org:names:77314718-1</object-id>
          </tp:taxon-name><tp:taxon-authority>G.Hao &amp; H.F.Yan</tp:taxon-authority><tp:taxon-status xmlns:xlink="http://www.w3.org/1999/xlink" xlink:type="simple">sp. nov.</tp:taxon-status><xref ref-type="fig" rid="F1">Figs 1</xref><xref ref-type="fig" rid="F2">, 2</xref><xref ref-type="fig" rid="F3">, 3</xref></tp:nomenclature><tp:treatment-sec sec-type="material" id="SECID0EFJAC"><title>Type.</title><p>China. Hunan Province, Yueyang City, Pingjiang County, Lutou Forest Farm, <named-content xmlns:xlink="http://www.w3.org/1999/xlink" content-type="dwc:verbatimCoordinates" xlink:type="simple"><named-content content-type="geo-json" specific-use="{&#34;type&#34;:&#34;Point&#34;,&#34;coordinates&#34;:[113.916667,28.533333]}" id="NCID0EOJAC" xlink:type="simple">28°32'N, 113°55'E</named-content></named-content>, alt. 421 m, 22 May 2022, <italic>Hai-Fei Yan and Chun-Lai Zhang Yan2022050</italic> (holotype: IBSC! barcode IBSC0895001).</p></tp:treatment-sec><tp:treatment-sec sec-type="diagnosis" id="SECID0EVJAC"><title>Diagnosis.</title><p><italic><tp:taxon-name><tp:taxon-name-part taxon-name-part-type="genus" reg="Lysimachia">Lysimachia</tp:taxon-name-part><tp:taxon-name-part taxon-name-part-type="species" reg="fenghwaiana">fenghwaiana</tp:taxon-name-part></tp:taxon-name></italic> is most similar to <italic><tp:taxon-name><tp:taxon-name-part taxon-name-part-type="genus" reg="Lysimachia">L.</tp:taxon-name-part><tp:taxon-name-part taxon-name-part-type="species" reg="crista-galli">crista-galli</tp:taxon-name-part></tp:taxon-name></italic> Pamp. &amp; Hand. -Mazz. and <italic><tp:taxon-name><tp:taxon-name-part taxon-name-part-type="genus" reg="Lysimachia">L.</tp:taxon-name-part><tp:taxon-name-part taxon-name-part-type="species" reg="carinata">carinata</tp:taxon-name-part></tp:taxon-name></italic> Y.I.Fang &amp; C.Z.Cheng, but is different in its leaf shape and arrangement of flowers. It further differs from <italic><tp:taxon-name><tp:taxon-name-part taxon-name-part-type="genus" reg="Lysimachia">L.</tp:taxon-name-part><tp:taxon-name-part taxon-name-part-type="species" reg="crista-galli">crista-galli</tp:taxon-name-part></tp:taxon-name></italic> in the absence of calyx lobule spur, and differs from <italic><tp:taxon-name><tp:taxon-name-part taxon-name-part-type="genus" reg="Lysimachia">L.</tp:taxon-name-part><tp:taxon-name-part taxon-name-part-type="species" reg="carinata">carinata</tp:taxon-name-part></tp:taxon-name></italic> in the black glandular striates in the corolla lobes (vs. punctate).</p></tp:treatment-sec><tp:treatment-sec sec-type="description" id="SECID0EGMAC"><title>Description.</title><p>Herbs perennial, 20 to 70 cm tall. Stems erect, later arched to reclined, simple or shortly branched, initially covered with rust-coloured multicellular hairs, glabrescent. Leaves opposite; petioles 0.6–1.1 cm long, sparsely strigillose; blades broadly ovate, 1.2–2.8 × 0.8–1.8 cm, sparsely strigillose abaxially, densely short black glandular striate, base broadly cuneate, margin subentire, apex subacute to obtuse; midrib sunken abaxially, prominent abaxially when dry, secondary veins 3 or 4 pairs, veinlets inconspicuous. Flowers solitary or paired, in axis of apical leaves; pedicel 1–1.8 cm, glandular pubescent. Calyx 5-parted, green, lobes lanceolate, 5–6 mm long, abaxially cristate; crest widest at base, ca. 2 mm, black glandular striate, apex acute. Corolla yellow, tube ca. 2 mm long, lobes elliptic-lanceolate, ca. 11 × 4 mm, densely black glandular striate, apex obtuse. Stamens 5, filaments 3.2–3.5 mm long, connate basally into a tube, tube part 3.8–4.0 mm long, adnate to corolla tube, anthers oblong, ca. 1.8 mm long, dorsifixed, opening by lateral slits. Ovary ovoid, 1 mm long, glabrous, style ca. 7 mm long, stigma capitate. Capsules subspherical, ca. 5 mm in diameter, glabrous.</p></tp:treatment-sec><tp:treatment-sec sec-type="distribution" id="SECID0ELMAC"><title>Distribution and habitat.</title><p>The new species is currently known only from the type locality in Hunan Province, i.e. Lutou Forest Farm in Pingjiang County, Yueyang City. It grows at the edge of secondary mixed-evergreen forests, or under open forest on the hillside, at an altitude of ca. 400–450 m a.s.l.</p></tp:treatment-sec><tp:treatment-sec sec-type="phenology" id="SECID0EQMAC"><title>Phenology.</title><p>Flowering from May to June, fruiting from July to August.</p></tp:treatment-sec><tp:treatment-sec sec-type="etymology" id="SECID0EVMAC"><title>Etymology.</title><p>The new species is named in honour of Prof. Feng-Hwai Chen, a Chinese plant taxonomist and horticulturist, who devoted all his life to the development of botanical gardens in China and made considerable contributions to the study of <tp:taxon-name><tp:taxon-name-part taxon-name-part-type="family">Primulaceae</tp:taxon-name-part></tp:taxon-name> and <tp:taxon-name><tp:taxon-name-part taxon-name-part-type="family">Asteraceae</tp:taxon-name-part></tp:taxon-name>.</p></tp:treatment-sec><tp:treatment-sec sec-type="Local name" id="SECID0EFNAC"><title>Local name.</title><p>Simplified Chinese: 芦头过路黄; Chinese Pinyin: Lútou Guò Lù Huáng. “Lútou” means the flowers of <italic><tp:taxon-name><tp:taxon-name-part taxon-name-part-type="genus" reg="Phragmites">Phragmites</tp:taxon-name-part><tp:taxon-name-part taxon-name-part-type="species" reg="communis">communis</tp:taxon-name-part></tp:taxon-name></italic> Trin. (<tp:taxon-name><tp:taxon-name-part taxon-name-part-type="family">Poaceae</tp:taxon-name-part></tp:taxon-name>), which abundantly occurs locally. “Guò Lù Huáng” means plants of <italic><tp:taxon-name><tp:taxon-name-part taxon-name-part-type="genus" reg="Lysimachia">Lysimachia</tp:taxon-name-part></tp:taxon-name></italic>.</p></tp:treatment-sec><tp:treatment-sec sec-type="conservation status" id="SECID0ECOAC"><title>Conservation status.</title><p>Based on our field investigations in Yueyang City and adjacent areas (e.g. Hubei and Guangxi Provinces) in the past ten years, only one population with ca. 1000 individuals of the new species has been found in an area of 10 km<sup>2</sup> in Lutou Forest Farm, Pingjiang County, Yueyang City. Moreover, the habitats are under threat from road construction and timber harvesting. Therefore, the conservation status of the new species is assessed as Critically Endangered (<abbrev xmlns:xlink="http://www.w3.org/1999/xlink" xlink:title="Critically Endangered" id="ABBRID0EKOAC" xlink:type="simple">CR</abbrev>) (B2a &amp; bi, iii), according to the guidelines for using the IUCN Red List Categories and Criteria (<xref ref-type="bibr" rid="B10">IUCN Standards and Petitions Committee 2022</xref>).</p></tp:treatment-sec><tp:treatment-sec sec-type="material" id="SECID0ESOAC"><title>Additional specimens examined</title><p><bold>(paratypes).</bold> China. The same locality as holotype, 25 July 2021, <italic>Hai-Fei Yan et al. Yan2021069</italic> (IBSC!); The same locality as holotype, 4 June 2012, under forest, alt. ca. 500 m, <italic>Jiaxiang Li et al. 1855</italic> (CSFI! barcode CSFI069374).</p></tp:treatment-sec><tp:treatment-sec sec-type="Relationship with related species" id="SECID0E5OAC"><title>Relationship with related species.</title><p>Based on the classification of <italic><tp:taxon-name><tp:taxon-name-part taxon-name-part-type="genus" reg="Lysimachia">Lysimachia</tp:taxon-name-part></tp:taxon-name></italic> by <xref ref-type="bibr" rid="B5">Handel-Mazzetti (1928)</xref> and <xref ref-type="bibr" rid="B3">Chen and Hu (1979)</xref>, the new species clearly belongs to <tp:taxon-name><tp:taxon-name-part taxon-name-part-type="genus" reg="Lysimachia">Lysimachia</tp:taxon-name-part><tp:taxon-name-part taxon-name-part-type="infraspecific-rank">subgenus</tp:taxon-name-part><tp:taxon-name-part taxon-name-part-type="subgenus" reg="Lysimachia">Lysimachia</tp:taxon-name-part></tp:taxon-name> sect. <tp:taxon-name><tp:taxon-name-part taxon-name-part-type="genus" reg="Nummularia">Nummularia</tp:taxon-name-part><tp:taxon-name-part taxon-name-part-type="infraspecific-rank">ser.</tp:taxon-name-part><tp:taxon-name-part taxon-name-part-type="series" reg="Drymarifoliae">Drymarifoliae</tp:taxon-name-part></tp:taxon-name> Hand.-Mazz., which is characterised by filaments connate into a tube, adnate to the base of corolla tube; anthers shorter than filaments, opening by lateral slits; and plants producing coloured punctate or striate glands. Amongst this series, approximately six species constitute a group, highlighted by the calyx with crested ridges (<xref ref-type="bibr" rid="B5">Handel-Mazzetti 1928</xref>; <xref ref-type="bibr" rid="B4">Chen et al. 1989</xref>; <xref ref-type="bibr" rid="B17">Zhou et al. 2015</xref>). The new species belongs to the group by having a crested calyx (Figs <xref ref-type="fig" rid="F1">1D</xref>, <xref ref-type="fig" rid="F2">2G</xref>) and is morphologically similar to <italic><tp:taxon-name><tp:taxon-name-part taxon-name-part-type="genus" reg="Lysimachia">L.</tp:taxon-name-part><tp:taxon-name-part taxon-name-part-type="species" reg="crista-galli">crista-galli</tp:taxon-name-part></tp:taxon-name></italic> and <italic><tp:taxon-name><tp:taxon-name-part taxon-name-part-type="genus" reg="Lysimachia">L.</tp:taxon-name-part><tp:taxon-name-part taxon-name-part-type="species" reg="carinata">carinata</tp:taxon-name-part></tp:taxon-name></italic>, but is distinctive in its flowers occurring in the axis of the apical leaves, rather than in the axis of the middle and upper leaves in the latter two species. Further, from <italic><tp:taxon-name><tp:taxon-name-part taxon-name-part-type="genus" reg="Lysimachia">L.</tp:taxon-name-part><tp:taxon-name-part taxon-name-part-type="species" reg="crista-galli">crista-galli</tp:taxon-name-part></tp:taxon-name></italic>, it differs in its cuneate leaf base and absence of corolla lobule spur (vs. leaf base cordate and calyx lobule spur present in <italic><tp:taxon-name><tp:taxon-name-part taxon-name-part-type="genus" reg="Lysimachia">L.</tp:taxon-name-part><tp:taxon-name-part taxon-name-part-type="species" reg="crista-galli">crista-galli</tp:taxon-name-part></tp:taxon-name></italic>); and from <italic><tp:taxon-name><tp:taxon-name-part taxon-name-part-type="genus" reg="Lysimachia">L.</tp:taxon-name-part><tp:taxon-name-part taxon-name-part-type="species" reg="carinata">carinata</tp:taxon-name-part></tp:taxon-name></italic>, it differs by the shape of leaf lamina and corolla, i.e striate in <italic><tp:taxon-name><tp:taxon-name-part taxon-name-part-type="genus" reg="Lysimachia">L.</tp:taxon-name-part><tp:taxon-name-part taxon-name-part-type="species" reg="crista">crista</tp:taxon-name-part></tp:taxon-name></italic> (vs. punctate in <italic><tp:taxon-name><tp:taxon-name-part taxon-name-part-type="genus" reg="Lysimachia">L.</tp:taxon-name-part><tp:taxon-name-part taxon-name-part-type="species" reg="carinata">carinata</tp:taxon-name-part></tp:taxon-name></italic>) (see Table <xref ref-type="table" rid="T1">1</xref>).</p><fig id="F1" position="float" orientation="portrait"><object-id xmlns:xlink="http://www.w3.org/1999/xlink" content-type="doi" xlink:type="simple">10.3897/phytokeys.220.99556.figure1</object-id><object-id xmlns:xlink="http://www.w3.org/1999/xlink" content-type="arpha" xlink:type="simple">2F3FA2EE-90AD-5001-85CE-B3E0A34C753C</object-id><label>Figure 1.</label><caption><p>Holotype of <italic><tp:taxon-name><tp:taxon-name-part taxon-name-part-type="genus" reg="Lysimachia">Lysimachia</tp:taxon-name-part><tp:taxon-name-part taxon-name-part-type="species" reg="fenghwaiana">fenghwaiana</tp:taxon-name-part></tp:taxon-name></italic> G.Hao &amp; H.F.Yan, sp. nov. (<italic>Hai-Fei Yan and Chun-Lai Zhang Yan2022050</italic>, IBSC barcode IBSC0895001).</p></caption><graphic xmlns:xlink="http://www.w3.org/1999/xlink" xlink:href="phytokeys-220-075_article-99556__-g001.jpg" position="float" orientation="portrait" xlink:type="simple" id="oo_815603.jpg"><uri content-type="original_file" xlink:type="simple">https://binary.pensoft.net/fig/815603</uri></graphic></fig><fig id="F2" position="float" orientation="portrait"><object-id xmlns:xlink="http://www.w3.org/1999/xlink" content-type="doi" xlink:type="simple">10.3897/phytokeys.220.99556.figure2</object-id><object-id xmlns:xlink="http://www.w3.org/1999/xlink" content-type="arpha" xlink:type="simple">C82FFD1B-F940-57BC-A565-B271B9F07095</object-id><label>Figure 2.</label><caption><p><italic><tp:taxon-name><tp:taxon-name-part taxon-name-part-type="genus" reg="Lysimachia">Lysimachia</tp:taxon-name-part><tp:taxon-name-part taxon-name-part-type="species" reg="fenghwaiana">fenghwaiana</tp:taxon-name-part></tp:taxon-name></italic> G.Hao &amp; H.F.Yan, sp. nov. <bold>A</bold> habit <bold>B</bold> abaxial surface of leaf <bold>C</bold> flower <bold>D</bold> calyx-lobe showing crest ridge <bold>E</bold> dissected corolla <bold>F</bold> stamens <bold>G</bold> pistil. Drawn by Yun-Xiao Liu from the holotype.</p></caption><graphic xmlns:xlink="http://www.w3.org/1999/xlink" xlink:href="phytokeys-220-075_article-99556__-g002.jpg" position="float" orientation="portrait" xlink:type="simple" id="oo_815604.jpg"><uri content-type="original_file" xlink:type="simple">https://binary.pensoft.net/fig/815604</uri></graphic></fig><fig id="F3" position="float" orientation="portrait"><object-id xmlns:xlink="http://www.w3.org/1999/xlink" content-type="doi" xlink:type="simple">10.3897/phytokeys.220.99556.figure3</object-id><object-id xmlns:xlink="http://www.w3.org/1999/xlink" content-type="arpha" xlink:type="simple">788B10E7-4E0D-5908-8FE6-AC1EC79DF0F9</object-id><label>Figure 3.</label><caption><p>Living plant of <italic><tp:taxon-name><tp:taxon-name-part taxon-name-part-type="genus" reg="Lysimachia">Lysimachia</tp:taxon-name-part><tp:taxon-name-part taxon-name-part-type="species" reg="fenghwaiana">fenghwaiana</tp:taxon-name-part></tp:taxon-name></italic> G.Hao &amp; H.F.Yan, sp. nov. <bold>A</bold> habitat <bold>B, C</bold> habit <bold>D, E</bold> flowering plant <bold>F</bold> fruiting plant <bold>G</bold> leaves on abaxial (left) and adaxial (right) surfaces <bold>H</bold> flower (lateral view) <bold>I</bold> stamens and pistil (partial). Photographed by Jia-Xiang Li and Hai-Fei Yan.</p></caption><graphic xmlns:xlink="http://www.w3.org/1999/xlink" xlink:href="phytokeys-220-075_article-99556__-g003.jpg" position="float" orientation="portrait" xlink:type="simple" id="oo_815605.jpg"><uri content-type="original_file" xlink:type="simple">https://binary.pensoft.net/fig/815605</uri></graphic></fig><table-wrap id="T1" position="float" orientation="portrait"><label>Table 1.</label><caption><p>Main morphological differences between <italic><tp:taxon-name><tp:taxon-name-part taxon-name-part-type="genus" reg="Lysimachia">Lysimachia</tp:taxon-name-part><tp:taxon-name-part taxon-name-part-type="species" reg="fenghwaiana">fenghwaiana</tp:taxon-name-part></tp:taxon-name></italic> and two similar species.</p></caption><table id="TID0EBVAE" rules="all"><tbody><tr><th rowspan="1" colspan="1">Features</th><th rowspan="1" colspan="1">
                    <italic>
                      <tp:taxon-name><tp:taxon-name-part taxon-name-part-type="genus" reg="Lysimachia">L.</tp:taxon-name-part><tp:taxon-name-part taxon-name-part-type="species" reg="fenghwaiana">fenghwaiana</tp:taxon-name-part></tp:taxon-name>
                    </italic>
                  </th><th rowspan="1" colspan="1">
                    <italic>
                      <tp:taxon-name><tp:taxon-name-part taxon-name-part-type="genus" reg="Lysimachia">L.</tp:taxon-name-part><tp:taxon-name-part taxon-name-part-type="species" reg="crista-galli">crista-galli</tp:taxon-name-part></tp:taxon-name>
                    </italic>
                  </th><th rowspan="1" colspan="1">
                    <italic>
                      <tp:taxon-name><tp:taxon-name-part taxon-name-part-type="genus" reg="Lysimachia">L.</tp:taxon-name-part><tp:taxon-name-part taxon-name-part-type="species" reg="carinata">carinata</tp:taxon-name-part></tp:taxon-name>
                    </italic>
                  </th></tr><tr><td rowspan="1" colspan="1">Lamina shape</td><td rowspan="1" colspan="1">broadly ovate, base rounded to truncate, apex subacute to obtuse</td><td rowspan="1" colspan="1">broadly ovate to suborbicular, base cordate, apex subacute to obtuse</td><td rowspan="1" colspan="1">broadly ovate to ovate, base rounded to truncate, apex acute to acuminate</td></tr><tr><td rowspan="1" colspan="1">Lamina glands’ type</td><td rowspan="1" colspan="1">short striate</td><td rowspan="1" colspan="1">mix of both striate and punctate</td><td rowspan="1" colspan="1">punctate</td></tr><tr><td rowspan="1" colspan="1">Arrangement of flowers</td><td rowspan="1" colspan="1">solitary or paired in axis of apical leaves</td><td rowspan="1" colspan="1">solitary, in axis of middle and upper leaves</td><td rowspan="1" colspan="1">solitary or paired, in axis of middle and upper leaves</td></tr><tr><td rowspan="1" colspan="1">Calyx lobule spur</td><td rowspan="1" colspan="1">Absent</td><td rowspan="1" colspan="1">Present</td><td rowspan="1" colspan="1">absent</td></tr><tr><td rowspan="1" colspan="1">Corolla lobule glands</td><td rowspan="1" colspan="1">densely striate</td><td rowspan="1" colspan="1">densely striate</td><td rowspan="1" colspan="1">punctate</td></tr></tbody></table></table-wrap><p>Whether the development of the crest to the calyx lobes, i.e. the winged keel of the calyx lobes, is a synapomorphy and those species constitute a monophyletic group in <italic><tp:taxon-name><tp:taxon-name-part taxon-name-part-type="genus" reg="Lysimachia">Lysimachia</tp:taxon-name-part></tp:taxon-name></italic> is uncertain, and further phylogenetic analysis should be undertaken to resolve this issue.</p></tp:treatment-sec><ref-list><ref id="B10"><mixed-citation xmlns:xlink="http://www.w3.org/1999/xlink" xlink:type="simple">IUCN Standards and Petitions Committee (<year>2022</year>) Guidelines for using the IUCN Red List categories and criteria. Version 15.1: Prepared by the Standards and Petitions Committee in July 2022.</mixed-citation></ref><ref id="B5"><mixed-citation xmlns:xlink="http://www.w3.org/1999/xlink" xlink:type="simple"><person-group><name name-style="western"><surname>Handel-Mazzetti</surname><given-names>H</given-names></name></person-group> (<year>1928</year>) <article-title>A revision of the Chinese species of <italic><tp:taxon-name><tp:taxon-name-part taxon-name-part-type="genus">Lysimachia</tp:taxon-name-part></tp:taxon-name></italic>.</article-title><source>Notes from the Royal Botanic Garden Edinburgh</source><volume>77</volume>: <fpage>51</fpage>–<lpage>122</lpage>.</mixed-citation></ref><ref id="B3"><mixed-citation xmlns:xlink="http://www.w3.org/1999/xlink" xlink:type="simple"><person-group><name name-style="western"><surname>Chen</surname><given-names>FH</given-names></name><name name-style="western"><surname>Hu</surname><given-names>CM</given-names></name></person-group> (<year>1979</year>) <article-title>Taxomomic and phytogeographic studies on Chinese species of <italic><tp:taxon-name><tp:taxon-name-part taxon-name-part-type="genus">Lysimachia</tp:taxon-name-part></tp:taxon-name></italic>.</article-title><source>Zhiwu Fenlei Xuebao</source><volume>17</volume>: <fpage>21</fpage>–<lpage>53</lpage>.</mixed-citation></ref><ref id="B4"><mixed-citation xmlns:xlink="http://www.w3.org/1999/xlink" xlink:type="simple"><person-group><name name-style="western"><surname>Chen</surname><given-names>FH</given-names></name><name name-style="western"><surname>Hu</surname><given-names>CM</given-names></name><name name-style="western"><surname>Fang</surname><given-names>YY</given-names></name><name name-style="western"><surname>Zheng</surname><given-names>CZ</given-names></name></person-group> (<year>1989</year>) <italic><tp:taxon-name><tp:taxon-name-part taxon-name-part-type="genus">Lysimachia</tp:taxon-name-part></tp:taxon-name></italic>. In: Chen FH, Hu CM (Eds) Flora Reipublicae Popularis Sinicae (Vol. 59 (1)). Science Press, Beijing, 3−133.</mixed-citation></ref><ref id="B17"><mixed-citation xmlns:xlink="http://www.w3.org/1999/xlink" xlink:type="simple"><person-group><name name-style="western"><surname>Zhou</surname><given-names>JJ</given-names></name><name name-style="western"><surname>Yu</surname><given-names>XL</given-names></name><name name-style="western"><surname>Deng</surname><given-names>YF</given-names></name><name name-style="western"><surname>Yan</surname><given-names>HF</given-names></name><name name-style="western"><surname>Lin</surname><given-names>ZL</given-names></name></person-group> (<year>2015</year>) <italic><tp:taxon-name><tp:taxon-name-part taxon-name-part-type="genus">Lysimachia</tp:taxon-name-part><tp:taxon-name-part taxon-name-part-type="species">huangsangensis</tp:taxon-name-part></tp:taxon-name></italic> (<tp:taxon-name><tp:taxon-name-part taxon-name-part-type="family">Primulaceae</tp:taxon-name-part></tp:taxon-name>), a new species from Hunan, China. PLoS ONE 10(7): e0132713. <ext-link xlink:href="10.1371/journal.pone.0132713" ext-link-type="doi" xlink:type="simple">https://doi.org/10.1371/journal.pone.0132713</ext-link></mixed-citation></ref></ref-list></tp:taxon-treatment>
